# Supplementary material for: ﻿Systematics of the braconid wasp subfamily Rhysipolinae (Hymenoptera, Braconidae) based on UCE data, with the description of a new Neotropical genus
Source: Zookeys. 2025 Apr 8;1234:67–87. doi: 10.3897/zookeys.1234.147859 (PMC12000810; doi:10.3897/zookeys.1234.147859)
Supplement: XML Treatment for Rhysipolinae [file zookeys.1234.147859-treatment1.xml]

<!DOCTYPE tp:taxon-treatment
  PUBLIC "-//TaxonX//DTD Taxonomic Treatment Publishing DTD v0 20100105//EN" "tax-treatment-NSO.dtd">
<tp:taxon-treatment xmlns:tp="http://www.plazi.org/taxpub"><tp:treatment-meta><kwd-group><label>Taxon classification</label><kwd>
                <named-content content-type="kingdom">Animalia</named-content>
              </kwd><kwd>
                <named-content content-type="order">Hymenoptera</named-content>
              </kwd><kwd>
                <named-content content-type="family">Braconidae</named-content>
              </kwd></kwd-group><mixed-citation publication-type="journal"><person-group><name><surname>García-Acosta</surname><given-names>Gerardo Y.</given-names></name><name><surname>Castañeda-Osorio</surname><given-names>Rubén</given-names></name><name><surname>Belokobylskij</surname><given-names>Sergey A.</given-names></name><name><surname>Shimbori</surname><given-names>Eduardo M.</given-names></name><name><surname>Jasso-Martínez</surname><given-names>Jovana M.</given-names></name><name><surname>Penteado-Dias</surname><given-names>Angélica M.</given-names></name><name><surname>Zaldívar-Riverón</surname><given-names>Alejandro</given-names></name></person-group><article-title>﻿Systematics of the braconid wasp subfamily <tp:taxon-name><tp:taxon-name-part taxon-name-part-type="subfamily">Rhysipolinae</tp:taxon-name-part></tp:taxon-name> (<tp:taxon-name><tp:taxon-name-part taxon-name-part-type="order">Hymenoptera</tp:taxon-name-part></tp:taxon-name>, <tp:taxon-name><tp:taxon-name-part taxon-name-part-type="family">Braconidae</tp:taxon-name-part></tp:taxon-name>) based on UCE data, with the description of a new Neotropical genus</article-title><source>Zookeys</source><day>08</day><month>04</month><year>2025</year><volume>1234</volume><fpage>67</fpage><lpage>87</lpage><pub-id pub-id-type="doi">10.3897/zookeys.1234.147859</pub-id></mixed-citation></tp:treatment-meta><tp:nomenclature><label>﻿Subfamily</label><tp:taxon-name>
              <object-id xmlns:xlink="http://www.w3.org/1999/xlink" content-type="arpha" xlink:type="simple">1EC94555-B3D5-5D56-9E40-93873A22F846</object-id>
              <tp:taxon-name-part taxon-name-part-type="subfamily">Rhysipolinae</tp:taxon-name-part>
            </tp:taxon-name><tp:taxon-authority>Belokobylskij, 1984</tp:taxon-authority></tp:nomenclature><tp:treatment-sec sec-type="diagnosis" id="SECID0EV4AE"><title>Diagnosis.</title><p>Head with subcircular or weakly oval hypoclypeal cavity; occipital carina usually present (except <italic><tp:taxon-name><tp:taxon-name-part taxon-name-part-type="genus" reg="Allobracon">Allobracon</tp:taxon-name-part></tp:taxon-name></italic>), complete, not joining hypostomal carina ventrally, distinctly removed from it and separately reaching lower margin of head capsule near mandible, or sometimes incomplete ventrally; postgenal bridge always absent; maxillary palpus 6-segmented, labial palpus 4-segmented, third segment of labial palpus never shortened. Antenna often setiform, sometimes curled into ring apically in dried specimens; first flagellar segment not shorter than second segment. Mesosoma: notauli on mesoscutum complete or often absent in posterior half of mesoscutum, usually without longitudinal furrow medio-posteriorly; prepectal carina and precoxal sulcus present and distinct, but sometimes some of these structures absent (<italic><tp:taxon-name><tp:taxon-name-part taxon-name-part-type="genus" reg="Allobracon">Allobracon</tp:taxon-name-part></tp:taxon-name></italic> and <italic><tp:taxon-name><tp:taxon-name-part taxon-name-part-type="genus" reg="Parachremylus">Parachremylus</tp:taxon-name-part></tp:taxon-name></italic>); propodeum often without areola, but sometimes with mid-longitudinal carina or with relatively several distinct areas (at least posteriorly) delineated by rather distinct carinae. Fore wing with marginal cell always closed distally, usually not shortened and reaching wing apex. Vein m-cu usually antefurcal to vein 2-SR; veins 2SR and r-m present; discal cell petiolate anteriorly; second subbasal cell always closed distally by vein CU1b; vein CU1a never interstitial; vein a always absent. Hind wing with three hamuli; vein m-cu usually present, but sometimes short, or absent; vein cu-a always present and closing subbasal cell. Subbasal cell medium-sized or short. Fore tibia without spines; hind coxa suboval, without basoventral corner and tubercle; hind femur long and narrow; claws simple and small. First metasomal tergum always with dorsope, though sometimes small; acrosternite (basal sternal plate) of first segment predominantly short, rarely (<italic><tp:taxon-name><tp:taxon-name-part taxon-name-part-type="genus" reg="Cantharoctonus">Cantharoctonus</tp:taxon-name-part></tp:taxon-name></italic>) elongated; dorsal carinae usually distinct at least in basal half, fused or not fused subbasally. Following terga usually relatively soft, mainly smooth, but sometimes second and third terga rather distinctly sclerotised, shagreened, granulate or even partly striate (<italic><tp:taxon-name><tp:taxon-name-part taxon-name-part-type="genus" reg="Afrorhysipolis">Afrorhysipolis</tp:taxon-name-part></tp:taxon-name></italic>, <italic><tp:taxon-name><tp:taxon-name-part taxon-name-part-type="genus" reg="Rogapolis">Rogapolis</tp:taxon-name-part></tp:taxon-name></italic> and <italic><tp:taxon-name><tp:taxon-name-part taxon-name-part-type="genus" reg="Pseudorhysipolis">Pseudorhysipolis</tp:taxon-name-part></tp:taxon-name></italic>); laterotergites of second tergum often not separated, but usually with inflection and crease; spiracles of second and third terga situated dorso-laterally, slightly above crease; suture between second and third terga usually present, distinct, or almost indistinct. Ovipositor short, distinctly shorter than metasoma, usually slightly widened subapically, with dorsal node, often without serration ventro-apically.</p></tp:treatment-sec><tp:treatment-sec sec-type="Included genera" id="SECID0EM6AE"><title>Included genera.</title><p><italic><tp:taxon-name><tp:taxon-name-part taxon-name-part-type="genus" reg="Afrorhysipolis">Afrorhysipolis</tp:taxon-name-part></tp:taxon-name></italic>, <italic><tp:taxon-name><tp:taxon-name-part taxon-name-part-type="genus" reg="Allobracon">Allobracon</tp:taxon-name-part></tp:taxon-name></italic>, <italic><tp:taxon-name><tp:taxon-name-part taxon-name-part-type="genus" reg="Cantharoctonus">Cantharoctonus</tp:taxon-name-part></tp:taxon-name></italic>, <italic><tp:taxon-name><tp:taxon-name-part taxon-name-part-type="genus" reg="Pachystigmus">Pachystigmus</tp:taxon-name-part></tp:taxon-name></italic> (= <italic><tp:taxon-name><tp:taxon-name-part taxon-name-part-type="genus" reg="Pseudavga">Pseudavga</tp:taxon-name-part></tp:taxon-name></italic>, <italic><tp:taxon-name><tp:taxon-name-part taxon-name-part-type="genus" reg="Noserus">Noserus</tp:taxon-name-part></tp:taxon-name></italic>), <italic><tp:taxon-name><tp:taxon-name-part taxon-name-part-type="genus" reg="Parachremylus">Parachremylus</tp:taxon-name-part></tp:taxon-name></italic>, <italic><tp:taxon-name><tp:taxon-name-part taxon-name-part-type="genus" reg="Pseudorhysipolis">Pseudorhysipolis</tp:taxon-name-part></tp:taxon-name></italic>, <italic><tp:taxon-name><tp:taxon-name-part taxon-name-part-type="genus" reg="Rhysipolis">Rhysipolis</tp:taxon-name-part></tp:taxon-name></italic> (= <italic><tp:taxon-name><tp:taxon-name-part taxon-name-part-type="genus" reg="Cerophanes">Cerophanes</tp:taxon-name-part></tp:taxon-name></italic>), <italic><tp:taxon-name><tp:taxon-name-part taxon-name-part-type="genus" reg="Rogapolis">Rogapolis</tp:taxon-name-part></tp:taxon-name></italic>, <italic><tp:taxon-name><tp:taxon-name-part taxon-name-part-type="genus" reg="Troporhysipolis">Troporhysipolis</tp:taxon-name-part></tp:taxon-name></italic> (Table <xref ref-type="table" rid="T2">2</xref>).</p><table-wrap id="T2" position="float" orientation="portrait"><label>Table 2.</label><caption><p>List of valid rhysipoline genera after this study, including author, geographic distribution, and number of their described species (<xref ref-type="bibr" rid="B49">Yu et al. 2016</xref>; <xref ref-type="bibr" rid="B17">Jasso-Martínez et al. 2021</xref>, <xref ref-type="bibr" rid="B18">2022a</xref>, <xref ref-type="bibr" rid="B19">b</xref>).</p></caption><table id="TID0ELLAI" rules="all"><tbody><tr><th rowspan="1" colspan="1">Genera</th><th rowspan="1" colspan="1">Author and year</th><th rowspan="1" colspan="1">Geographic distribution</th><th rowspan="1" colspan="1">No. described species</th></tr><tr><td rowspan="1" colspan="1">
                      <italic>
                        <tp:taxon-name><tp:taxon-name-part taxon-name-part-type="genus" reg="Afrorhysipolis">Afrorhysipolis</tp:taxon-name-part></tp:taxon-name>
                      </italic>
                    </td><td rowspan="1" colspan="1">Belokobylskij, 1999</td><td rowspan="1" colspan="1">Afrotropical</td><td rowspan="1" colspan="1">1</td></tr><tr><td rowspan="1" colspan="1">
                      <italic>
                        <tp:taxon-name><tp:taxon-name-part taxon-name-part-type="genus" reg="Allobracon">Allobracon</tp:taxon-name-part></tp:taxon-name>
                      </italic>
                    </td><td rowspan="1" colspan="1">Gahan, 1915</td><td rowspan="1" colspan="1">Nearctic, Neotropical</td><td rowspan="1" colspan="1">24</td></tr><tr><td rowspan="1" colspan="1">
                      <italic>
                        <tp:taxon-name><tp:taxon-name-part taxon-name-part-type="genus" reg="Cantharoctonus">Cantharoctonus</tp:taxon-name-part></tp:taxon-name>
                      </italic>
                    </td><td rowspan="1" colspan="1">Viereck, 1912</td><td rowspan="1" colspan="1">Nearctic, Neotropical</td><td rowspan="1" colspan="1">9</td></tr><tr><td rowspan="1" colspan="1"><italic><tp:taxon-name><tp:taxon-name-part taxon-name-part-type="genus" reg="Pachystigmus">Pachystigmus</tp:taxon-name-part></tp:taxon-name></italic> (<italic><tp:taxon-name><tp:taxon-name-part taxon-name-part-type="genus" reg="Pseudavga">Pseudavga</tp:taxon-name-part></tp:taxon-name></italic> syn. nov.)</td><td rowspan="1" colspan="1">Hellén, 1927</td><td rowspan="1" colspan="1">Afrotropical, Palaearctic</td><td rowspan="1" colspan="1">6</td></tr><tr><td rowspan="1" colspan="1">
                      <italic>
                        <tp:taxon-name><tp:taxon-name-part taxon-name-part-type="genus" reg="Parachremylus">Parachremylus</tp:taxon-name-part></tp:taxon-name>
                      </italic>
                    </td><td rowspan="1" colspan="1">Granger, 1949</td><td rowspan="1" colspan="1">Afrotropical, Oriental</td><td rowspan="1" colspan="1">4</td></tr><tr><td rowspan="1" colspan="1">
                      <italic>
                        <tp:taxon-name><tp:taxon-name-part taxon-name-part-type="genus" reg="Pseudorhysipolis">Pseudorhysipolis</tp:taxon-name-part></tp:taxon-name>
                      </italic>
                    </td><td rowspan="1" colspan="1">Scatolini, Penteado-Dias &amp; van Achterberg, 2002</td><td rowspan="1" colspan="1">Neotropical</td><td rowspan="1" colspan="1">10</td></tr><tr><td rowspan="1" colspan="1"><italic><tp:taxon-name><tp:taxon-name-part taxon-name-part-type="genus" reg="Rhysipolis">Rhysipolis</tp:taxon-name-part></tp:taxon-name></italic> (<italic><tp:taxon-name><tp:taxon-name-part taxon-name-part-type="genus" reg="Cerophanes">Cerophanes</tp:taxon-name-part></tp:taxon-name></italic> syn. nov.)</td><td rowspan="1" colspan="1">Förster, 1863</td><td rowspan="1" colspan="1">Neotropical, Nearctic, Oriental, Palaearctic</td><td rowspan="1" colspan="1">24</td></tr><tr><td rowspan="1" colspan="1">
                      <italic>
                        <tp:taxon-name><tp:taxon-name-part taxon-name-part-type="genus" reg="Rogapolis">Rogapolis</tp:taxon-name-part></tp:taxon-name>
                      </italic>
                    </td><td rowspan="1" colspan="1">gen. nov.</td><td rowspan="1" colspan="1">Neotropical</td><td rowspan="1" colspan="1"/></tr><tr><td rowspan="1" colspan="1">
                      <italic>
                        <tp:taxon-name><tp:taxon-name-part taxon-name-part-type="genus" reg="Troporhysipolis">Troporhysipolis</tp:taxon-name-part></tp:taxon-name>
                      </italic>
                    </td><td rowspan="1" colspan="1">Quicke, Belokobylskij &amp; Butcher, 2016</td><td rowspan="1" colspan="1">Afrotropical, Australasian</td><td rowspan="1" colspan="1">4</td></tr></tbody></table></table-wrap></tp:treatment-sec><tp:treatment-sec sec-type="comments" id="SECID0EAKAG"><title>Comments.</title><p>The genus <italic><tp:taxon-name><tp:taxon-name-part taxon-name-part-type="genus" reg="Neoavga">Neoavga</tp:taxon-name-part></tp:taxon-name></italic> Belokobylskij, 1989 was originally included within <tp:taxon-name><tp:taxon-name-part taxon-name-part-type="subfamily">Hormiinae</tp:taxon-name-part></tp:taxon-name> (<tp:taxon-name><tp:taxon-name-part taxon-name-part-type="tribe">Hormiini</tp:taxon-name-part></tp:taxon-name>; <xref ref-type="bibr" rid="B2">Belokobylskij 1989</xref>) and it was subsequently transferred to <tp:taxon-name><tp:taxon-name-part taxon-name-part-type="subfamily">Rhysipolinae</tp:taxon-name-part></tp:taxon-name> (<xref ref-type="bibr" rid="B42">van Achterberg 1995</xref>; <xref ref-type="bibr" rid="B49">Yu et al. 2016</xref>), though <xref ref-type="bibr" rid="B44">Wharton (1993)</xref> previously suggested that this genus belonged to <tp:taxon-name><tp:taxon-name-part taxon-name-part-type="tribe">Exothecini</tp:taxon-name-part></tp:taxon-name>. More recently, in the redefinition of the <tp:taxon-name><tp:taxon-name-part taxon-name-part-type="subfamily">Mesostoinae</tp:taxon-name-part></tp:taxon-name> (<xref ref-type="bibr" rid="B34">Shimbori et al. 2017</xref>), <italic><tp:taxon-name><tp:taxon-name-part taxon-name-part-type="genus" reg="Neoavga">Neoavga</tp:taxon-name-part></tp:taxon-name></italic> was proposed to belong to this subfamily mainly based on the presence of the crossvein a in the fore wing, and the epicnemial carina present only laterally and absent ventrally. This placement was later confirmed by <xref ref-type="bibr" rid="B26">Quicke et al. (2020)</xref> in a molecular phylogenetic study that focused on the cyclostome braconid subfamilies.</p></tp:treatment-sec><ref-list><ref id="B49"><mixed-citation xmlns:xlink="http://www.w3.org/1999/xlink" xlink:type="simple"><person-group><name name-style="western"><surname>Yu</surname><given-names>DSK</given-names></name><name name-style="western"><surname>van Achterberg</surname><given-names>C</given-names></name><name name-style="western"><surname>Horstmann</surname><given-names>K</given-names></name></person-group> (<year>2016</year>) Taxapad, <tp:taxon-name><tp:taxon-name-part taxon-name-part-type="superfamily">Ichneumonoidea</tp:taxon-name-part></tp:taxon-name> 2015. Database on flash-drive, Ottawa, Ontario. <ext-link xlink:href="http://www.taxapad.com/" ext-link-type="uri" xlink:type="simple">http://www.taxapad.com/</ext-link></mixed-citation></ref><ref id="B17"><mixed-citation xmlns:xlink="http://www.w3.org/1999/xlink" xlink:type="simple"><person-group><name name-style="western"><surname>Jasso‐Martínez</surname><given-names>JM</given-names></name><name name-style="western"><surname>Quicke</surname><given-names>DL</given-names></name><name name-style="western"><surname>Belokobylskij</surname><given-names>SA</given-names></name><name name-style="western"><surname>Meza‐Lázaro</surname><given-names>RN</given-names></name><name name-style="western"><surname>Zaldívar‐Riverón</surname><given-names>A</given-names></name></person-group> (<year>2021</year>) <article-title>Phylogenomics of the lepidopteran endoparasitoid wasp subfamily <tp:taxon-name><tp:taxon-name-part taxon-name-part-type="subfamily">Rogadinae</tp:taxon-name-part></tp:taxon-name> (<tp:taxon-name><tp:taxon-name-part taxon-name-part-type="order">Hymenoptera</tp:taxon-name-part></tp:taxon-name>: <tp:taxon-name><tp:taxon-name-part taxon-name-part-type="family">Braconidae</tp:taxon-name-part></tp:taxon-name>) and related subfamilies.</article-title><source>Systematic Entomology</source><volume>46</volume>: <fpage>83</fpage>–<lpage>95</lpage>. <ext-link xlink:href="10.1111/syen.12449" ext-link-type="doi" xlink:type="simple">https://doi.org/10.1111/syen.12449</ext-link></mixed-citation></ref><ref id="B18"><mixed-citation xmlns:xlink="http://www.w3.org/1999/xlink" xlink:type="simple"><person-group><name name-style="western"><surname>Jasso-Martínez</surname><given-names>JM</given-names></name><name name-style="western"><surname>Quicke</surname><given-names>DL</given-names></name><name name-style="western"><surname>Belokobylskij</surname><given-names>SA</given-names></name><name name-style="western"><surname>Santos</surname><given-names>BF</given-names></name><name name-style="western"><surname>Fernández-Triana</surname><given-names>JL</given-names></name><name name-style="western"><surname>Kula</surname><given-names>RR</given-names></name><name name-style="western"><surname>Zaldívar-Riverón</surname><given-names>A</given-names></name></person-group> (<year>2022a</year>) <article-title>Mitochondrial phylogenomics and mitogenome organization in the parasitoid wasp family <tp:taxon-name><tp:taxon-name-part taxon-name-part-type="family">Braconidae</tp:taxon-name-part></tp:taxon-name> (<tp:taxon-name><tp:taxon-name-part taxon-name-part-type="order">Hymenoptera</tp:taxon-name-part></tp:taxon-name>: <tp:taxon-name><tp:taxon-name-part taxon-name-part-type="superfamily">Ichneumonoidea</tp:taxon-name-part></tp:taxon-name>).</article-title><source>BMC Ecology and Evolution</source><volume>22</volume>: <fpage>1</fpage>–<lpage>15</lpage>. <ext-link xlink:href="10.1186/s12862-022-01983-1" ext-link-type="doi" xlink:type="simple">https://doi.org/10.1186/s12862-022-01983-1</ext-link></mixed-citation></ref><ref id="B19"><mixed-citation xmlns:xlink="http://www.w3.org/1999/xlink" xlink:type="simple"><person-group><name name-style="western"><surname>Jasso-Martínez</surname><given-names>JM</given-names></name><name name-style="western"><surname>Santos</surname><given-names>BF</given-names></name><name name-style="western"><surname>Zaldívar-Riverón</surname><given-names>A</given-names></name><name name-style="western"><surname>Fernández-Triana</surname><given-names>JL</given-names></name><name name-style="western"><surname>Sharanowski</surname><given-names>BJ</given-names></name><name name-style="western"><surname>Richter</surname><given-names>R</given-names></name><name name-style="western"><surname>Dettman</surname><given-names>JR</given-names></name><name name-style="western"><surname>Blaimer</surname><given-names>BB</given-names></name><name name-style="western"><surname>Brady</surname><given-names>SG</given-names></name><name name-style="western"><surname>Kula</surname><given-names>RR</given-names></name></person-group> (<year>2022b</year>) Phylogenomics of braconid wasps (<tp:taxon-name><tp:taxon-name-part taxon-name-part-type="order">Hymenoptera</tp:taxon-name-part></tp:taxon-name>, <tp:taxon-name><tp:taxon-name-part taxon-name-part-type="family">Braconidae</tp:taxon-name-part></tp:taxon-name>) sheds light on classification and the evolution of parasitoid life history traits. Molecular Phylogenetics and Evolution 173: 107452. <ext-link xlink:href="10.1016/j.ympev.2022.107452" ext-link-type="doi" xlink:type="simple">https://doi.org/10.1016/j.ympev.2022.107452</ext-link></mixed-citation></ref><ref id="B2"><mixed-citation xmlns:xlink="http://www.w3.org/1999/xlink" xlink:type="simple"><person-group><name name-style="western"><surname>Belokobylskij</surname><given-names>SA</given-names></name></person-group> (<year>1989</year>) <article-title>The braconid wasps of the tribe <tp:taxon-name><tp:taxon-name-part taxon-name-part-type="tribe">Hormiini</tp:taxon-name-part></tp:taxon-name> (<tp:taxon-name><tp:taxon-name-part taxon-name-part-type="order">Hymenoptera</tp:taxon-name-part></tp:taxon-name>, <tp:taxon-name><tp:taxon-name-part taxon-name-part-type="family">Braconidae</tp:taxon-name-part></tp:taxon-name>) from Australia.</article-title><source>Entomologicheskoe Obozrenie</source><volume>68</volume>: <fpage>376</fpage>–<lpage>392</lpage>. [In Russian]</mixed-citation></ref><ref id="B42"><mixed-citation xmlns:xlink="http://www.w3.org/1999/xlink" xlink:type="simple"><person-group><name name-style="western"><surname>van Achterberg</surname><given-names>C</given-names></name></person-group> (<year>1995</year>) <article-title>Generic revision of the subfamily <tp:taxon-name><tp:taxon-name-part taxon-name-part-type="subfamily">Betylobraconinae</tp:taxon-name-part></tp:taxon-name> (<tp:taxon-name><tp:taxon-name-part taxon-name-part-type="order">Hymenoptera</tp:taxon-name-part></tp:taxon-name>: <tp:taxon-name><tp:taxon-name-part taxon-name-part-type="family">Braconidae</tp:taxon-name-part></tp:taxon-name>) and other groups with modified fore tarsus.</article-title><source>Zoologische Verhandelingen</source><volume>298</volume>: <fpage>1</fpage>–<lpage>242</lpage>.</mixed-citation></ref><ref id="B44"><mixed-citation xmlns:xlink="http://www.w3.org/1999/xlink" xlink:type="simple"><person-group><name name-style="western"><surname>Wharton</surname><given-names>RA</given-names></name></person-group> (<year>1993</year>) <article-title>Review of the <tp:taxon-name><tp:taxon-name-part taxon-name-part-type="tribe">Hormiini</tp:taxon-name-part></tp:taxon-name> (<tp:taxon-name><tp:taxon-name-part taxon-name-part-type="order">Hymenoptera</tp:taxon-name-part></tp:taxon-name>: <tp:taxon-name><tp:taxon-name-part taxon-name-part-type="family">Braconidae</tp:taxon-name-part></tp:taxon-name>) with a description of new taxa.</article-title><source>Journal of Natural History</source><volume>27</volume>: <fpage>107</fpage>–<lpage>171</lpage>. <ext-link xlink:href="10.1080/00222939300770061" ext-link-type="doi" xlink:type="simple">https://doi.org/10.1080/00222939300770061</ext-link></mixed-citation></ref><ref id="B34"><mixed-citation xmlns:xlink="http://www.w3.org/1999/xlink" xlink:type="simple"><person-group><name name-style="western"><surname>Shimbori</surname><given-names>EM</given-names></name><name name-style="western"><surname>Souza-Gessner</surname><given-names>CSS</given-names></name><name name-style="western"><surname>Penteado-Dias</surname><given-names>AM</given-names></name><name name-style="western"><surname>Shaw</surname><given-names>SR</given-names></name></person-group> (<year>2017</year>) <article-title>A revision of the genus <italic><tp:taxon-name><tp:taxon-name-part taxon-name-part-type="genus">Andesipolis</tp:taxon-name-part></tp:taxon-name></italic> (<tp:taxon-name><tp:taxon-name-part taxon-name-part-type="order">Hymenoptera</tp:taxon-name-part></tp:taxon-name>: <tp:taxon-name><tp:taxon-name-part taxon-name-part-type="family">Braconidae</tp:taxon-name-part></tp:taxon-name>: <tp:taxon-name><tp:taxon-name-part taxon-name-part-type="subfamily">Mesostoinae</tp:taxon-name-part></tp:taxon-name>) and redefinition of the subfamily <tp:taxon-name><tp:taxon-name-part taxon-name-part-type="subfamily">Mesostoinae</tp:taxon-name-part></tp:taxon-name>.</article-title><source>Zootaxa</source><volume>4216</volume>(<issue>2</issue>): <fpage>101</fpage>–<lpage>152</lpage>. <ext-link xlink:href="10.11646/zootaxa.4216.2.1" ext-link-type="doi" xlink:type="simple">https://doi.org/10.11646/zootaxa.4216.2.1</ext-link></mixed-citation></ref><ref id="B26"><mixed-citation xmlns:xlink="http://www.w3.org/1999/xlink" xlink:type="simple"><person-group><name name-style="western"><surname>Quicke</surname><given-names>DLJ</given-names></name><name name-style="western"><surname>Belokobylskij</surname><given-names>SA</given-names></name><name name-style="western"><surname>Braet</surname><given-names>Y</given-names></name><name name-style="western"><surname>van Achterberg</surname><given-names>C</given-names></name><name name-style="western"><surname>Hebert</surname><given-names>PDN</given-names></name><name name-style="western"><surname>Prosser</surname><given-names>SWJ</given-names></name><name name-style="western"><surname>Austin</surname><given-names>AD</given-names></name><name name-style="western"><surname>Fagan-Jeffries</surname><given-names>EP</given-names></name><name name-style="western"><surname>Ward</surname><given-names>DF</given-names></name><name name-style="western"><surname>Shaw</surname><given-names>MR</given-names></name><name name-style="western"><surname>Butcher</surname><given-names>BA</given-names></name></person-group> (<year>2020</year>) <article-title>Phylogenetic reassignment of basal cyclostome braconid parasitoid wasps (<tp:taxon-name><tp:taxon-name-part taxon-name-part-type="order">Hymenoptera</tp:taxon-name-part></tp:taxon-name>) with description of a new, enigmatic Afrotropical tribe with a highly anomalous 28S D2 secondary structure.</article-title><source>Zoological Journal of the Linnean Society</source><volume>190</volume>: <fpage>1002</fpage>–<lpage>1019</lpage>. <ext-link xlink:href="10.1093/zoolinnean/zlaa037" ext-link-type="doi" xlink:type="simple">https://doi.org/10.1093/zoolinnean/zlaa037</ext-link></mixed-citation></ref></ref-list></tp:taxon-treatment>
