# Supplementary material for: ﻿Systematics of the braconid wasp subfamily Rhysipolinae (Hymenoptera, Braconidae) based on UCE data, with the description of a new Neotropical genus
Source: Zookeys. 2025 Apr 8;1234:67–87. doi: 10.3897/zookeys.1234.147859 (PMC12000810; doi:10.3897/zookeys.1234.147859)
Supplement: XML Treatment for Rogapolis [file zookeys.1234.147859-treatment2.xml]

<!DOCTYPE tp:taxon-treatment
  PUBLIC "-//TaxonX//DTD Taxonomic Treatment Publishing DTD v0 20100105//EN" "tax-treatment-NSO.dtd">
<tp:taxon-treatment xmlns:tp="http://www.plazi.org/taxpub"><tp:treatment-meta><kwd-group><label>Taxon classification</label><kwd>
                <named-content content-type="kingdom">Animalia</named-content>
              </kwd><kwd>
                <named-content content-type="order">Hymenoptera</named-content>
              </kwd><kwd>
                <named-content content-type="family">Braconidae</named-content>
              </kwd></kwd-group><mixed-citation publication-type="journal"><person-group><name><surname>García-Acosta</surname><given-names>Gerardo Y.</given-names></name><name><surname>Castañeda-Osorio</surname><given-names>Rubén</given-names></name><name><surname>Belokobylskij</surname><given-names>Sergey A.</given-names></name><name><surname>Shimbori</surname><given-names>Eduardo M.</given-names></name><name><surname>Jasso-Martínez</surname><given-names>Jovana M.</given-names></name><name><surname>Penteado-Dias</surname><given-names>Angélica M.</given-names></name><name><surname>Zaldívar-Riverón</surname><given-names>Alejandro</given-names></name></person-group><article-title>﻿Systematics of the braconid wasp subfamily <tp:taxon-name><tp:taxon-name-part taxon-name-part-type="subfamily">Rhysipolinae</tp:taxon-name-part></tp:taxon-name> (<tp:taxon-name><tp:taxon-name-part taxon-name-part-type="order">Hymenoptera</tp:taxon-name-part></tp:taxon-name>, <tp:taxon-name><tp:taxon-name-part taxon-name-part-type="family">Braconidae</tp:taxon-name-part></tp:taxon-name>) based on UCE data, with the description of a new Neotropical genus</article-title><source>Zookeys</source><day>08</day><month>04</month><year>2025</year><volume>1234</volume><fpage>67</fpage><lpage>87</lpage><pub-id pub-id-type="doi">10.3897/zookeys.1234.147859</pub-id></mixed-citation></tp:treatment-meta><tp:nomenclature><label>﻿</label><tp:taxon-name>
              <object-id xmlns:xlink="http://www.w3.org/1999/xlink" content-type="arpha" xlink:type="simple">7241A672-7FE7-5362-9090-890A444C7CFE</object-id>
              <tp:taxon-name-part taxon-name-part-type="genus" reg="Rogapolis">Rogapolis</tp:taxon-name-part>
              <object-id xmlns:xlink="http://www.w3.org/1999/xlink" content-type="zoobank" xlink:type="simple">https://zoobank.org/499133C5-4432-4361-B0FE-1296986DCA14</object-id>
            </tp:taxon-name><tp:taxon-authority>García-Acosta, Shimbori, Castañeda-Osorio &amp; Zaldívar-Riverón</tp:taxon-authority><tp:taxon-status xmlns:xlink="http://www.w3.org/1999/xlink" xlink:type="simple">gen. nov.</tp:taxon-status></tp:nomenclature><tp:treatment-sec sec-type="type species" id="SECID0EKNAG"><title>Type species.</title><p><italic><tp:taxon-name><tp:taxon-name-part taxon-name-part-type="genus" reg="Rogapolis">Rogapolis</tp:taxon-name-part><tp:taxon-name-part taxon-name-part-type="species" reg="nomai">nomai</tp:taxon-name-part></tp:taxon-name></italic> sp. nov.</p></tp:treatment-sec><tp:treatment-sec sec-type="diagnosis" id="SECID0E2NAG"><title>Diagnosis.</title><p><italic><tp:taxon-name><tp:taxon-name-part taxon-name-part-type="genus" reg="Rogapolis">Rogapolis</tp:taxon-name-part></tp:taxon-name></italic> can be morphologically distinguished from the remaining members of <tp:taxon-name><tp:taxon-name-part taxon-name-part-type="subfamily">Rhysipolinae</tp:taxon-name-part></tp:taxon-name> by having the second metasomal terga with a basal triangular median area followed by a longitudinal carina, a feature that had been mainly observed in most members of the subfamily <tp:taxon-name><tp:taxon-name-part taxon-name-part-type="subfamily">Rogadinae</tp:taxon-name-part></tp:taxon-name> and some <tp:taxon-name><tp:taxon-name-part taxon-name-part-type="subfamily">Braconinae</tp:taxon-name-part></tp:taxon-name>.</p></tp:treatment-sec><tp:treatment-sec sec-type="description" id="SECID0EXOAG"><title>Description.</title><p><bold><italic>Head</italic></bold>: Antenna with at least 45 flagellomeres. Basal flagellomeres long, distal flagellomeres shorter. Distal margin of scapus strongly oblique (ventral length of pedicellus as long as ventral length of scapus). Frons, vertex, temple, and gena smooth and polished. Eyes glabrous, large, and oval-shaped. Malar space relatively short, distinctly shorter than eye. Face considerably pilose, with long setae. Hypoclypeal depression small and rounded. Malar suture present. Frons depressed, flat, with an indistinct median transversal carina. Ocelli small. Occipital carina incomplete medio-dorsally, ventrally not joining hypostomal carina.</p><p><bold><italic>Mesosoma</italic></bold>: Mostly smooth and polished, except metapleuron and propodeum, which are rugose areolate. Propleuron with posterior flange. Notauli deep, wide, not joining posteriorly, finishing in the middle of mesoscutum. Mid pit absent. Scutellar sulcus with six complete carinae. Epicnemial carina present. Precoxal sulcus deep, scrobiculate, extended at least two thirds length of mesopleuron. Metanotum with complete mid-longitudinal carina, posterior margin not protruding. Propodeum angled in lateral view, with median longitudinal carina present.</p><p><bold><italic>Wings</italic></bold>: Forewing vein r as long as vein (RS+M)a, inserted in the proximal part of the pterostigma, slightly oblique; second submarginal cell moderately large, rectangular, distinctly narrowing proximally, vein r-m present but spectral; vein 1RS short; vein (RS+M)a slightly sinuate; vein M+CU completely tubular and almost straight; 1cu-a postfurcal; vein 2cu-a present and long. Hindwing veins RS and M present; vein M+CU as long as vein 1-M; second subdiscal cell long and closed distally; vein m-cu present and distinctly sclerotised.</p><p><bold><italic>Legs</italic></bold>: Coxae mostly smooth, with long setae. Hind tibial spurs slightly curved and with few setae. Claws simple, without distinct basal lobe or pecten.</p><p><bold><italic>Metasoma</italic></bold>: First and second terga longitudinally costate; first tergum with a median longitudinal carina; second tergum with a basal triangular median area followed by median longitudinal carina. Exposed part of ovipositor sheath short, 0.5× as long as hind tibia.</p></tp:treatment-sec><tp:treatment-sec sec-type="biology" id="SECID0E5PAG"><title>Biology.</title><p>Unknown.</p></tp:treatment-sec><tp:treatment-sec sec-type="distribution" id="SECID0EDQAG"><title>Geographic distribution.</title><p>This genus is known only from the type locality, a cloud forest region in the state of Acre, northern Brazil.</p></tp:treatment-sec><tp:treatment-sec sec-type="etymology" id="SECID0EIQAG"><title>Etymology.</title><p>The genus name <italic><tp:taxon-name><tp:taxon-name-part taxon-name-part-type="genus" reg="Rogapolis">Rogapolis</tp:taxon-name-part></tp:taxon-name></italic> is formed by combining <tp:taxon-name><tp:taxon-name-part taxon-name-part-type="subfamily">Rogadinae</tp:taxon-name-part></tp:taxon-name>, a subfamily that includes morphologically similar genera, and <italic><tp:taxon-name><tp:taxon-name-part taxon-name-part-type="genus" reg="Rhysipolis">Rhysipolis</tp:taxon-name-part></tp:taxon-name></italic>, a genus within <tp:taxon-name><tp:taxon-name-part taxon-name-part-type="subfamily">Rhysipolinae</tp:taxon-name-part></tp:taxon-name>, the subfamily to which this new genus belongs. The gender of the genus is feminine, following the grammatical treatment of taxonomic names ending in -<italic>polis</italic>.</p></tp:treatment-sec></tp:taxon-treatment>
