# Supplementary material for: ﻿Systematics of the braconid wasp subfamily Rhysipolinae (Hymenoptera, Braconidae) based on UCE data, with the description of a new Neotropical genus
Source: Zookeys. 2025 Apr 8;1234:67–87. doi: 10.3897/zookeys.1234.147859 (PMC12000810; doi:10.3897/zookeys.1234.147859)
Supplement: XML Treatment for Rogapolis nomai [file zookeys.1234.147859-treatment3.xml]

<!DOCTYPE tp:taxon-treatment
  PUBLIC "-//TaxonX//DTD Taxonomic Treatment Publishing DTD v0 20100105//EN" "tax-treatment-NSO.dtd">
<tp:taxon-treatment xmlns:tp="http://www.plazi.org/taxpub"><tp:treatment-meta><kwd-group><label>Taxon classification</label><kwd>
                <named-content content-type="kingdom">Animalia</named-content>
              </kwd><kwd>
                <named-content content-type="order">Hymenoptera</named-content>
              </kwd><kwd>
                <named-content content-type="family">Braconidae</named-content>
              </kwd></kwd-group><mixed-citation publication-type="journal"><person-group><name><surname>García-Acosta</surname><given-names>Gerardo Y.</given-names></name><name><surname>Castañeda-Osorio</surname><given-names>Rubén</given-names></name><name><surname>Belokobylskij</surname><given-names>Sergey A.</given-names></name><name><surname>Shimbori</surname><given-names>Eduardo M.</given-names></name><name><surname>Jasso-Martínez</surname><given-names>Jovana M.</given-names></name><name><surname>Penteado-Dias</surname><given-names>Angélica M.</given-names></name><name><surname>Zaldívar-Riverón</surname><given-names>Alejandro</given-names></name></person-group><article-title>﻿Systematics of the braconid wasp subfamily <tp:taxon-name><tp:taxon-name-part taxon-name-part-type="subfamily">Rhysipolinae</tp:taxon-name-part></tp:taxon-name> (<tp:taxon-name><tp:taxon-name-part taxon-name-part-type="order">Hymenoptera</tp:taxon-name-part></tp:taxon-name>, <tp:taxon-name><tp:taxon-name-part taxon-name-part-type="family">Braconidae</tp:taxon-name-part></tp:taxon-name>) based on UCE data, with the description of a new Neotropical genus</article-title><source>Zookeys</source><day>08</day><month>04</month><year>2025</year><volume>1234</volume><fpage>67</fpage><lpage>87</lpage><pub-id pub-id-type="doi">10.3897/zookeys.1234.147859</pub-id></mixed-citation></tp:treatment-meta><tp:nomenclature><label>﻿</label><tp:taxon-name>
              <object-id xmlns:xlink="http://www.w3.org/1999/xlink" content-type="arpha" xlink:type="simple">6EFF9E2B-6594-5B11-9ABF-26892AEB7CA1</object-id>
              <tp:taxon-name-part taxon-name-part-type="genus" reg="Rogapolis">Rogapolis</tp:taxon-name-part>
              <tp:taxon-name-part taxon-name-part-type="species" reg="nomai">nomai</tp:taxon-name-part>
              <object-id xmlns:xlink="http://www.w3.org/1999/xlink" content-type="zoobank" xlink:type="simple">https://zoobank.org/9AC078D0-A04E-4004-B2B1-39CF12AD842C</object-id>
            </tp:taxon-name><tp:taxon-authority>García-Acosta, Shimbori, Castañeda-Osorio &amp; Zaldívar-Riverón</tp:taxon-authority><tp:taxon-status xmlns:xlink="http://www.w3.org/1999/xlink" xlink:type="simple">sp. nov.</tp:taxon-status><xref ref-type="fig" rid="F2">Fig. 2A–I</xref></tp:nomenclature><tp:treatment-sec sec-type="type material" id="SECID0EWSAG"><title>Type material.</title><p><bold><italic>Holotype</italic></bold>, female (<ext-link xmlns:xlink="http://www.w3.org/1999/xlink" xlink:href="https://mbd-db.osu.edu/hol/search_results?&amp;search_type=fast&amp;q=USNMENT01322932" ext-link-type="uri" xlink:type="simple">USNMENT01322932</ext-link>) “BRAZIL, Mâncio Lima, AC / 20.IV.2006 / Menezes col” (<named-content xmlns:xlink="http://www.w3.org/1999/xlink" content-type="dwc:institutional_code" xlink:title="Coleção Entomológica, Departamento de Ecologia e Biologia Evolutiva, Universidade Federal de São Carlos" xlink:href="http://grbio.org/institution/universidade-federal-de-sao-carlos" xlink:type="simple">DCBU</named-content> 22093).</p><fig id="F2" position="float" orientation="portrait"><object-id xmlns:xlink="http://www.w3.org/1999/xlink" content-type="doi" xlink:type="simple">10.3897/zookeys.1234.147859.figure2</object-id><object-id xmlns:xlink="http://www.w3.org/1999/xlink" content-type="arpha" xlink:type="simple">F4D1D164-2123-509E-BA55-1B9A902D94A6</object-id><label>Figure 2.</label><caption><p><italic><tp:taxon-name><tp:taxon-name-part taxon-name-part-type="genus" reg="Rogapolis">Rogapolis</tp:taxon-name-part><tp:taxon-name-part taxon-name-part-type="species" reg="nomai">nomai</tp:taxon-name-part></tp:taxon-name></italic> García-Acosta, Shimbori, Castañeda-Osorio &amp; Zaldívar-Riverón, gen. et sp. nov. Holotype, female <bold>A</bold> habitus, lateral view <bold>B</bold> head, posterolateral view (shown hypostomal carina not reaching occipital carina) <bold>C</bold> head, front view <bold>D</bold> head, dorsal view <bold>E</bold> head and mesosoma, dorsal view <bold>F</bold> head and mesosoma, lateral view <bold>G</bold> metasoma, dorsal view <bold>H</bold> metasoma, lateral view <bold>I</bold> wings.</p></caption><graphic xmlns:xlink="http://www.w3.org/1999/xlink" xlink:href="zookeys-1234-067_article-147859__-g002.jpg" position="float" orientation="portrait" xlink:type="simple" id="oo_1302383.jpg"><uri content-type="original_file" xlink:type="simple">https://binary.pensoft.net/fig/1302383</uri></graphic></fig></tp:treatment-sec><tp:treatment-sec sec-type="description" id="SECID0EUUAG"><title>Description.</title><p>Female, body length 4 mm, fore wing 4 mm; antenna 6.1 mm.</p><p><bold><italic>Head</italic>.</bold> Face without mid-longitudinal ridge, smooth and polished. Frons, occiput, temples, and malar space smooth and polished. Frons depressed behind antennal sockets, flat, with a an almost indistinct median transversal carina. Occipital carina medio-dorsally incomplete, ventrally present, and not joining hypostomal carina above the base of mandible. Temple narrow and receding (dorsal view), about as long as eyes. Head in dorsal view 1.25× wider than mesoscutum height. POL 0.57× OD, 0.238× OOL. Face width 1.51× longer than hight. Hypoclypeal cavity nearly round. Diameter of hypoclypeal cavity 0.69× shorter than distance between cavity and eye margin. Hypoclypeal cavity moderate to strongly convex dorsally. Antenna 1.5× longer than body. Flagellum with 45 flagellomeres (one broken). Apical (lighter) flagellomeres somewhat widening in comparison with basal ones. First flagellomere 3.4× longer than wide, 1.55× longer than the second and 1.65× third.</p><p><bold><italic>Mesosoma</italic>.</bold> Pronotal collar forming a distinct neck. Pronotum smooth and polished. Pronope and subpronopes present. Pronope forming a wide concave area. Mesosoma 1.79× longer than high, 2.2× longer than width in dorsal view. Mesoscutum and scutellum smooth and polished. Mesoscutum 0.97× longer than high. Scutellum 1.9× wider than long. Scutellar sulcus 0.4× as long as wide.</p><p><bold><italic>Wings</italic>.</bold> Forewing: pterostigma relatively small, 5.4× longer than maximum width. Vein 2RS 1.4× longer than vein r. Vein 3RSa 1.17× longer than 2RS. Vein 3RSb 2.3× longer than 3RSa; vein 1CUa around same size than vein 1cu-a; vein (RS+M)a straight. Hind wing: vein 1M 1.31× longer than M+CU. Vein 1M 3.2× longer than m-cu.</p><p><bold><italic>Legs</italic>.</bold> Mid and hind coxae smooth and polished. Hind legs with tarsi broken. Ventral margin of hind tibia without dense comb of setae. Hind tibial spurs slightly curved with few setae.</p><p><bold><italic>Metasoma</italic>.</bold> First metasomal tergum short, 2.1× longer than subbasal width, 0.8× as long as distal width. First and second terga longitudinally costate. Third tergum longitudinally costate anteriorly. Ovipositor sheaths uniformly setose, short, 0.5× as long as hind tibia.</p><p><bold><italic>Colour</italic>.</bold> Head, mesoscutum, scutellum, and mesopleuron honey yellow, propodeum and metasoma dark brown to black. Antenna, fore and mid coxae, and tibiae honey yellow. Hind leg and fore and middle tarsi dark brown to black. Wings dusky; veins and pterostigma brown to dark brown. Ovipositor sheaths dark brown. Ovipositor honey yellow.</p><p><bold>Male.</bold> Unknown.</p></tp:treatment-sec><tp:treatment-sec sec-type="etymology" id="SECID0EHWAG"><title>Etymology.</title><p>This species was named after a fictional alien race called Nomai, from the ‘Outer Wilds’ video game.</p></tp:treatment-sec></tp:taxon-treatment>
