# Supplementary material for: ﻿Systematics of the braconid wasp subfamily Rhysipolinae (Hymenoptera, Braconidae) based on UCE data, with the description of a new Neotropical genus
Source: Zookeys. 2025 Apr 8;1234:67–87. doi: 10.3897/zookeys.1234.147859 (PMC12000810; doi:10.3897/zookeys.1234.147859)
Supplement: Supplementary material 1 — Species assignment, locality, DNA voucher number, and GenBank and SRA accession numbers of the specimens examined in this study [file zookeys-1234-067_article-147859__-s001.xlsx]

## Sheet: Voucher information
Ingroup
Taxon ID	Taxonomic information					Información geográfica					Genbank information
	Subfamily	Tribe	Genus	Species	Author	Country	Locality	Coordinates	Date	Biogeographic region	SRA numbers	Reference study
CNIN4192	Rhysipolinae		Allobracon	scorteus	(Clark, 1965)	Brazil	Nova Teutonia	27º 11' B, 52º 23' L	1937	Neotropical	SAMN14937047	Jasso-Martínez et al., 2021
CNIN3887	Rhysipolinae		Allobracon	sp. 1		México	Chamela Biostation, near Quantine (atrás de cocina)	19.49849, -105.04423	2009	Neotropical	SAMN14937001	Jasso-Martínez et al., 2021
CNC1045811	Rhysipolinae		Allobracon	sp. 2		Brazil	Guanabara Floresta da Tijuca		1974	Neotropical	SAMN26490848	Jasso-Martínez et al., 2022a
USNMENT01322602	Rhysipolinae		Cantharoctonus	sp.		USA	Konza Prairie	39°06.20'N, 96°35.77'W	2002	Nearctic	SAMN26554327	Jasso-Martínez et al., 2022a
CNIN4680	Rhysipolinae		Cerophanes	kerzhneri	Tobias, 1971	Armenia	Hosrovski Nature Reserve	39°49´N, 44°50´E	1982	Palearctic	SAMN47006254	This study
CNIN4677	Rhysipolinae		Pachystigmus	facialis	Foerster, 1863	Russia	Irkutsk Province, Olkhon Island, Khoboy Cape	53.396378 N, 107.778051 E	2021	Palearctic	SAMN47006255	This study
CNIN4688	Rhysipolinae		Pachystigmus	occipitalis	Belokobylskij, 1986	Russia	Primorskiy Territory, Spassk-Dal´niy	44°34´24.1´´N, 132°51´51.8´´E	1996	Palearctic	SAMN47006256	This study
CNIN4191	Rhysipolinae		Parachremylus	litchii	Belokobylskij & Maeto, 2006	Thailand	Horticultural Research Center, Chiang Rai		1996	Oriental	SAMN14937046	Jasso-Martínez et al., 2021
USNMENT01322636	Rhysipolinae		Parachremylus	sp.		India	Jabalpur		1967	Oriental	SAMN26554352	Jasso-Martínez et al., 2022a
CNIN4027	Rhysipolinae		Pseudavga	sp.		USA	USA: Oklahoma, Mehan	30.013839, 96.998103	2017	Nearctic	SAMN24689953	Jasso-Martínez et al., 2022b
CNIN4169	Rhysipolinae		Pseudavga	flavicoxa 1	Tobias, 1964	United Kingdom	Jealotts Hill, Berks.		2014	Palearctic	SAMN14937029	Jasso-Martínez et al., 2021
CNIN4678	Rhysipolinae		Pseudavga	flavicoxa 2	Tobias, 1964	Russia	Primorskiy Territory, Spassk-Dal´niy	44°34´24.1´´N, 132°51´51.8´´E	1998	Palearctic	SAMN47006257	This study
CNIN4826	Rhysipolinae		Pseudorhysipolis (Pseudorhysipolis)	sp 1.		Brazil	Acre, Senador Guimard, F.E. Catuaba. Malaise. viii–ix.	10°04’28” S 67°37’00” W	2017	Neotropical	SAMN47006258	This study
CNIN4827	Rhysipolinae		Pseudorhysipolis (Pararhysipolis)	sp 2.		Brazil	Acre, Bujari, F.E. Autimary. Malaise Grande, 22.ix–6.x.	09º20’01” S 68º19’17” W	2016	Neotropical	SAMN47006259	This study
CNIN4313	Rhysipolinae		Rhysipolis	bicarinator 1	Belokobylskij, 1986	Russia	Primorskiy Territory (=kray), 20 km NE of Spassk-Dalniy, forest	44°23'38.7"N, 132°53'46.5"E	1998	Palearctic	SAMN24689972	Jasso-Martínez et al., 2022b
CNIN4674	Rhysipolinae		Rhysipolis	bicarinator 2	Belokobylskij, 1986	Russia	Primorskiy Territory, 20km ESE of Spassk-Dal´niy	44°26´51.0´´N, 132°53´40.4´´E	2001	Palearctic	SAMN47006260	This study
CNIN4178	Rhysipolinae		Rhysipolis	decorator 1	(Haliday, 1836)	United Kingdom	Jealotts Hill, Berks.		2012	Palearctic	SAMN14937034	Jasso-Martínez et al., 2021
CNIN4675	Rhysipolinae		Rhysipolis	decorator 2	(Haliday, 1836)	Ukraine	Environment of Kiev	50°20´52.6´´N, 30°39´07.3´´E	1984	Palearctic	SAMN47006261	This study
CNIN4676	Rhysipolinae		Rhysipolis	enukidzei	Tobias, 1976	Russia	Primorskiy Territory, Spassk-Dal´niy	44°34´24.1´´N, 132°51´51.8´´E	1991	Palearctic	SAMN47006262	This study
CNIN4679	Rhysipolinae		Rhysipolis	hariolator	Haliday, 1836	Russia	Yamal-Nenetz Autonomous area, Taz River, Ratta	63°34´29.0´´N, 83°54´15.4´´E	1992	Palearctic	SAMN47006263	This study
CNIN4686	Rhysipolinae		Rhysipolis	longicaudatus	Belokobylskij, 1994	Russia	Irkutsk Province, Olkhon Island, 10 km E of Khuzhir	53.224260 N, 107.493317 E	2021	Palearctic	SAMN47006264	This study
CNIN4685	Rhysipolinae		Rhysipolis	meditator	Belokobylskij, 1994	Russia	Zabaikalskiy Territory, Daurskiy Nature Reserve, N shore of Zun-Torey Lake	50°13´30.0´´N, 115°30´34.1´´E	1990	Palearctic	SAMN47006265	This study
CNIN4687	Rhysipolinae		Rhysipolis	mongolicus	Belokobylskij	Mongolia	Uvyr-Khangayskiy [=Uvurkhangai] Aymag, 30km NE of Dzun-Bogdo-ula Mointain	46°14´18.9´´N, 103°16´18.8´´ E	1967	Palearctic	SAMN47006266	This study
CNIN4689	Rhysipolinae		Rhysipolis	oculator	Belokobylskij, 1986	Russia	Primorskiy Territory, 20km SE of Spassk-Dal´niy	44°26´51.0´´N, 132°53´40.4´´E	1998	Palearctic	SAMN47006267	This study
CNIN4690	Rhysipolinae		Rhysipolis	parnarae	Belokobylskij & Vu,1988	Thailand	Saramburi Kaeng Khoi. Chula Campus		2016	Oriental	SAMN47006268	This study
CNIN4691	Rhysipolinae		Rhysipolis	setmus	Papp, 1987	Korea	Kyongnam Chinju Kajwa		1993	Palearctic	SAMN47006269	This study
CNIN4695	Rhysipolinae		Rhysipolis	temporalis	Belokobylskij, 1986	Russia	Primorskiy Territory, Spassk-Dal´niy	44°34´24.1´´N, 132°51´51.8´´E	1982	Palearctic	SAMN47006270	This study
USNMENT01322603	Rhysipolinae		Rhysipolis	sp. 1		USA	Konza Prairie	39°06.20'N, 96°35.77'W	2001	Nearctic	SAMN26554328	Jasso-Martínez et al., 2022a
CNIN4692	Rhysipolinae		Rhysipolis	sp. 2		Costa Rica	Prov. Heredia 16km SSE La Virgen 1050-1150m	10°20´N, 84°04´W	2001	Neotropical	SAMN47006271	This study
CNIN4693	Rhysipolinae		Rhysipolis	sp. 3		Thailand	Doi Phu Kha NP Office 14. 1365 m	19 -- 12.488´N101 -- 4.907´E	2007	Oriental	SAMN47006272	This study
CNIN4694	Rhysipolinae		Rhysipolis	sp. 4		México	Oaxaca. Santiago Comaltepec. 308 m.	N 17.62755, W 96.29652	2007	Neotropical	SAMN47006273	This study
USNMENT01322932	Rhysipolinae		Rogapolis	nomai	gen. nov. sp. nov.	Brazil	Mancio Lima, Acre	7°09´55´´ S 73°43´55´´ W	2006	Neotropical	SAMN47006274	This study
CNIN4291	Rhysipolinae		Troporhysipolis	antefurcalis	Quicke, Belokobylskij & Butcher, 2017	Congo belga	P. N. G. Miss rt. De Saeger		1951	Afrotropical	SAMN47006275	This study
Outgroup
CNIN3898	Rogadinae	Aleiodini	Aleiodes	cameronii	(Dalla Torre, 1898)	Mexico	Estación de Biología de Chamela. Cerca del lab. Cham 68	19.49923, -105.04388	2010	Neotropical	SAMN14937007	Jasso-Martínez et al., 2021
CNIN3884	Rogadinae	Aleiodini	Aleiodes	pilosus		Mexico	38 km SE Tecoripa La Barranca	28.577778, -109.665	2008	Nearctic	SAMN14937000	Jasso-Martínez et al., 2021
CNIN4170	Rogadinae	Aleiodini	Aleiodes	sp.		Malawi	Viphya Mts. Rt. M9 Mzimba 20 km S	33º 39'.8 E	2009	Afrotropical	SAMN14937030	Jasso-Martínez et al., 2021
CNIN4017	Rogadinae	Aleiodini	Heterogamus	sp.		Thailand	Doi Inthanon	18º 35.36 N, 98º 29.157 E	2006	Oriental	SAMN14937016	Jasso-Martínez et al., 2021
CNIN4183	Rogadinae	Betylobraconini	Betylobracon	waterhousei	Tobias, 1979	Australia	B53 Massey Creek	17.34S, 145.34 E	1995	Australasia	SAMN14937039	Jasso-Martínez et al., 2021
CNIN3042	Rogadinae	Clinocentrini	Clinocentrus	sp. 1		México	Santiago Comaltepec, La Esperanza, Cuasimulco, Río Lobo			Palearctic	SAMN14937028	Jasso-Martínez et al., 2021
CNIN4699	Rogadinae	Clinocentrini	Clinocentrus	sp. 2		Colombia	Nariño, Boyacá			Neotropical	SAMN47006276	This study
CNIN4201	Rogadinae	Clinocentrini	Tebennotoma	spasskensis	Belokobylskij, 1996	Russia	20 km NW of Spassk-Dal’niy, Khanka Lake shore, meadow, light forest		1998	Palearctic	SAMN14937055	Jasso-Martínez et al., 2021
CNIN4203	Rogadinae	Facitorini	Facitorus	granulosus	Belokobylskij & Long, 2005	Vietnam	Mai Chau District. Hang Kia	Latitude unknown, 104º 53' E	2002	Oriental	SAMN14937057	Jasso-Martínez et al., 2021
CNIN5106	Rogadinae	Gondwanocentrini	Ghibli	totoro	Shimbori & Zaldívar-Riverón, 2024	Bolivia	Chulumani, Apa-Apa, La Paz	16°22´ S, 67°30´ W	1997	Neotropical	SAMN41046124	Shimbori et al., 2024
CNIN5105	Rogadinae	Gondwanocentrini	Racionais	superstes	Shimbori & Zaldívar-Riverón, 2024	Ecuador	12 km SW Tena 500 m, Napo		1976	Neotropical	SAMN41046125	Shimbori et al., 2024
CNIN4862	Rogadinae	Gondwanocentrini	Soraya	alencarae	Shimbori, 2024	Brazil	Parque Nacional da Serra dos Órgãos, Rio de Janeiro	22º26’51” S, 43º00’46” W	2015	Neotropical	SAMN41046127	Shimbori et al., 2024
CNIN3895	Rogadinae	Rogadini	Rogas	nigrovenosus	(Vojnovskaja-Krieger, 1935)	Russia	Khankayskiy Region, Western coast of Khanka Lake, Novokachalinsk Village		2006	Palearctic	SAMN14937005	Jasso-Martínez et al., 2021
CNIN4028	Rogadinae	Rogadini	Triraphis	sp.		México	Chamela Biology Station		2018	Neotropical	SAMN14937021	Jasso-Martínez et al., 2021
USNMENT01322497	Rogadinae	Rogadini	Yelicones	delicatus	(Cresson, 1872)	USA	1 mi SE Dunnsville		1991	Nearctic	SAMN26554253	Jasso-Martínez et al., 2022a
CNIN3052	Rogadinae	Stiroppiini	Stiropius	sp.		Mexico	Santiago Comaltepec, La Esperanza			Neotropical	SAMN14936992	Jasso-Martínez et al., 2021
CNIN4181	Hormiinae	Aulosaphobraconini	Aulosaphobracon	capitatus	Belokobylskij & Long, 2005	Vietnam	Da Bac. Tuly forest		1990	Oriental	SAMN14937037	Jasso-Martínez et al., 2021
CNIN3535	Hormiinae	Cedriini	Cedria	wichasei	Quicke, Belokobylskij & Butcher, 2017	Thailand			2017	Oriental	SAMN14936994	Jasso-Martínez et al., 2021
USNMENT01322599	Hormiinae	Hormiini	Chremylus	elaphus	Haliday, 1833	USA	Loudonville		1961	Nearctic	SAMN26554324	Jasso-Martínez et al., 2022a
CNIN4184	Hormiinae	Hormiini	Hormius	moniliatus	(Nees, 1811)	Russia	Pogranichnyi Region, Barabash-Levada		1978	Palearctic	SAMN14937040	Jasso-Martínez et al., 2021
CNIN4179	Hormiinae	Hormiini	Hormius	orientalis	Belokobylskij, 1980	Russia	22 km NE of Nakhodka, Lozovyi Ridge		1999	Palearctic	SAMN14937035	Jasso-Martínez et al., 2021
CNIN4023	Hormiinae	Hormiini	Hormius	sp.		Madagascar				Afrotropical	SAMN24689951	Jasso-Martínez et al., 2022b
CNIN3879	Hormiinae	Lysitermini	Acanthormius	sp.		Thailand	Trang Pr. Khoa Chang, Forest Research Stn	7° 33' 2'' N, 99° 47' 23'' E	2010	Oriental	SAMN14936995	Jasso-Martínez et al., 2021
CNIN4702	Hormiinae	Lysitermini	Aulosaphoides	lampas	(Nixon, 1950)	Japan	South Honshu Prefecture, Kobe, Rokko Mts, Mata Mt Forest		2005	Palearctic	SAMN47006277	This study
CNIN4164	Hormiinae	Lysitermini	Lysitermus	sp.		Australia	Brisbane Forest Park	27º 26' 04'' S, 152º 49' 48'' E	1998	Australasia	SAMN14937025	Jasso-Martínez et al., 2021
CNIN3904	Hormiinae	Pentatermini	Pentatermus	striatus	(Szépligeti, 1908)	Thailand	Kaeng Kho, Chula Campus		2016	Oriental	SAMN14937011	Jasso-Martínez et al., 2021
CNIN3903	Hormiinae	Tetratermini	Katytermus	palmicola	van Achterberg, 1996	Thailand	Accommodation at Subdistrict Administration Organization, Thong Pha Poom		2008	Oriental	SAMN14937010	Jasso-Martínez et al., 2021
CNIN4197	Hormiinae	Tetratermini	Platyrmus	maichaui	Belokobylskij, 1992	Thailand	Ban Kaeng Krachan		1996	Oriental	SAMN14937052	Jasso-Martínez et al., 2021

## Sheet: Assembly stats
Ingroup
Taxon ID	Taxonomic information			Assembly stats
	Subfamily	Genus	Species	Assembled contigs	UCE contigs	Total bp	Mean length	Min length	Max length
CNIN4192	Rhysipolinae	Allobracon	scorteus	6110	183	46766	255.55	58	540
CNIN3887	Rhysipolinae	Allobracon	sp. 1	142010	959	840701	876.64	86	2773
CNC1045811	Rhysipolinae	Allobracon	sp. 2	20204	1107	451987	408.3	201	1035
USNMENT01322602	Rhysipolinae	Cantharoctonus	sp.	59957	1097	556291	507.1	201	1689
CNIN4680	Rhysipolinae	Cerophanes	kerzhneri	44067	1362	402862	295.79	119	729
CNIN4677	Rhysipolinae	Pachystigmus	facialis	97470	1452	480748	331.09	111	947
CNIN4688	Rhysipolinae	Pachystigmus	occipitalis	60114	1357	483642	356.41	146	867
CNIN4191	Rhysipolinae	Parachremylus	litchii	29270	638	183946	288.32	105	795
USNMENT01322636	Rhysipolinae	Parachremylus	sp.	218	99	23987	242.29	201	453
CNIN4027	Rhysipolinae	Pseudavga	sp.	90237	1097	959764	874.9	200	10725
CNIN4169	Rhysipolinae	Pseudavga	flavicoxa	204262	1895	2220901	1171.98	123	7704
CNIN4678	Rhysipolinae	Pseudavga	flavicoxa	76718	1639	887812	541.68	122	1312
CNIN4826	Rhysipolinae	Pseudorhysipolis (Pseudorhysipolis)	sp 1.	470913	1672	1000053	598.12	56	3339
CNIN4827	Rhysipolinae	Pseudorhysipolis (Pararhysipolis)	sp 2.	122646	247	75862	307.13	78	681
CNIN4313	Rhysipolinae	Rhysipolis	bicarinator 1	215057	1319	796020	603.5	106	2181
CNIN4674	Rhysipolinae	Rhysipolis	bicarinator 2	64074	1370	583325	425.78	151	1120
CNIN4178	Rhysipolinae	Rhysipolis	decorator 1	221635	1645	1639855	996.87	155	4438
CNIN4675	Rhysipolinae	Rhysipolis	decorator 2	57704	1395	423904	303.87	102	896
CNIN4676	Rhysipolinae	Rhysipolis	enukidzei	68821	1653	823680	498.29	148	1755
CNIN4679	Rhysipolinae	Rhysipolis	hariolator	131964	1595	626290	392.66	126	1189
CNIN4686	Rhysipolinae	Rhysipolis	longicaudatus	122183	1772	1725659	973.85	145	2462
CNIN4685	Rhysipolinae	Rhysipolis	meditator	107611	1318	334736	253.97	101	984
CNIN4687	Rhysipolinae	Rhysipolis	mongolicus	98240	1357	370987	273.39	86	538
CNIN4689	Rhysipolinae	Rhysipolis	oculator	35611	1090	338160	310.24	111	954
CNIN4690	Rhysipolinae	Rhysipolis	parnarae	91354	1734	1417180	817.29	151	2082
CNIN4691	Rhysipolinae	Rhysipolis	setmus	36669	1202	309733	257.68	118	642
CNIN4695	Rhysipolinae	Rhysipolis	temporalis	55042	1459	482756	330.88	97	1157
USNMENT01322603	Rhysipolinae	Rhysipolis	sp. 1	71112	1457	685168	470.26	201	1290
CNIN4692	Rhysipolinae	Rhysipolis	sp. 2	53707	1733	1537047	886.93	111	2387
CNIN4693	Rhysipolinae	Rhysipolis	sp. 3	102359	1738	1213055	697.96	111	2014
CNIN4694	Rhysipolinae	Rhysipolis	sp. 4	80631	1699	1101158	648.12	151	1518
USNMENT01322932	Rhysipolinae	Rogapolis	nomai	65354	1278	562091	439.82	58	3813
CNIN4291	Rhysipolinae	Troporhysipolis	anctefurcalis	33351	421	118197	280.5	59	578
Outgroup
CNIN3898	Rogadinae	Aleiodes	cameronii	62534	818	430193	525.91	62	1256
CNIN3884	Rogadinae	Aleiodes	pilosus	164135	957	549537	574.23	106	1709
CNIN4170	Rogadinae	Aleiodes	sp.	26059	533	201013	377.4	208	931
CNIN4017	Rogadinae	Heterogamus	sp.	96465	610	282,15	462.54	65	1154
CNIN4183	Rogadinae	Betylobracon	waterhousei	42405	751	353884	471.22	152	1386
CNIN3042	Rogadinae	Clinocentrus	sp. 1	249125	1738	2019584	1162.02	124	11448
CNIN4699	Rogadinae	Clinocentrus	sp. 2	79128	1625	1303916	802.41	151	1919
CNIN4201	Rogadinae	Tebennotoma	spasskensis	96128	850	554097	651.88	120	4458
CNIN4203	Rogadinae	Facitorus	granulosus	37873	761	482414	633.92	198	2519
CNIN5106	Rogadinae	Ghibli	totoro	1017692	1659	924781	557.43	55	3161
CNIN5105	Rogadinae	Racionais	superstes	1242195	1141	411536	360.68	57	1288
CNIN4862	Rogadinae	Soraya	alencarae	181666	1898	1513214	797.27	207	4003
CNIN3895	Rogadinae	Rogas	nigrovenosus	178109	1201	555905	462.87	106	1544
CNIN4028	Rogadinae	Triraphis	sp.	132309	1160	874747	754.09	111	2810
USNMENT01322497	Rogadinae	Yelicones	delicatus	252639	1671	1174137	702.66	89	6042
CNIN3052	Rogadinae	Stiropius	sp.	163388	1874	2949726	1574.03	125	7503
CNIN4181	Hormiinae	Aulosaphobracon	capitatus	103494	999	596648	597.25	58	1781
CNIN3535	Hormiinae	Cedria	wichasei	17988	667	635665	953.02	69	2619
USNMENT01322599	Hormiinae	Chremylus	elaphus	182387	1479	504965	341.42	105	1237
CNIN4702	Hormiinae	Aulosaphoides	lampas	132898	1581	899872	569.18	86	1629
CNIN3904	Hormiinae	Pentatermus	striatus	139088	1165	1037379	890.45	109	3212
CNIN4197	Hormiinae	Platyrmus	maichaui	73516	865	443389	512.59	58	1787
CNIN3903	Hormiinae	Katytermus	palmicola	48470	808	443042	548.32	207	1412
CNIN4164	Hormiinae	Lysitermus	sp.	20382	631	226202	358.48	208	831
CNIN3879	Hormiinae	Acanthormius	sp.	103124	1093	1210380	1107.39	208	3884
CNIN4023	Hormiinae	Hormius	sp.	70636	824	541946	657.7	78	2919
CNIN4184	Hormiinae	Hormius	moniliatus	37978	650	321237	494.21	111	1343
CNIN4179	Hormiinae	Hormius	orientalis	77855	672	210981	313.96	106	912
